# Supplementary material for: Development of an Instrument to Evaluate the Intake of Liquids, Food and Supplements in Endurance Competitions: Nutritional Intake Questionnaire for Endurance Competitions—NIQEC
Source: Nutrients. 2023 Apr 19;15(8):1969. doi: 10.3390/nu15081969 (PMC10143029; doi:10.3390/nu15081969)
Supplement: Supplementary file 1 [file nutrients-15-01969-s001.zip]

Archive with 2 entries (2 files):
- File S1-Nutritional Intake Questionnaire for Endurance Competitions - NIQEC.pdf
- Supplementary material section NIQEC.pdf
